# Supplementary material for: Evidence for gene flow and trait reversal during radiation of Mexican Goodeid fish
Source: Heredity (Edinb). 2024 Jun 10;133(2):78–87. doi: 10.1038/s41437-024-00694-1 (PMC11286751; doi:10.1038/s41437-024-00694-1)
Supplement: Supplementary file 1 — Supplementary Table 1 [file 41437_2024_694_MOESM1_ESM.csv]

Supplementary table 1: Divergence time and effective population size 95% HPD for internal and terminal nodes in the tree. Ne denotes scaled population size parameter estimates and t denotes scaled divergence time estimates. Terminal branch names are labelled with only one species name abbreviations. Nodes with more than one species name abbreviation denote the ancestral node that relates the two …
Order	Node labels for divergence time (tau) and population sizes (Ne)	HPD 95% lower	HPD 95% upper
1	Ne_1CB	342702.2588	371944.5018
2	Ne_2GM	70616.16013	77628.68845
3	Ne_3AT	313950.8927	341229.6278
4	Ne_4CL	321804.9244	349294.0354
5	Ne_5GA	404412.5079	438844.022
6	Ne_6XC	238215.5869	259042.796
7	Ne_7AS	255746.9077	277906.4971
8	Ne_8IF	579024.463	630075.6691
9	Ne_9XR	315423.5236	343052.8852
10	Ne_10CBGMATCLGAXCASIFXR	2214416.191	2389378.773
11	Ne_11GMATCLGAXCASIFXR	427062.9744	469278.3948
12	Ne_12GMAT	2872682.224	4192369.928
13	Ne_13CLGAXCASIFXR	2721492.114	4963748.043
14	Ne_14GAXCASIFXR	24613.97439	68161.77522
15	Ne_15GAXCAS	178819.472	209814.8472
16	Ne_16XCAS	266335.8254	309112.2481
17	Ne_17IFXR	298453.2051	333515.8467
18	t_10CBGMATCLGAXCASIFXR	24386578.11	24709879.14
19	t_11GMATCLGAXCASIFXR	17960135.53	18126077.65
20	t_12GMAT	12970189.07	13770573.72
21	t_13CLGAXCASIFXR	17061759.2	17273001.61
22	t_14GAXCASIFXR	17013120.99	17221979.18
23	t_15GAXCAS	14300825.57	14510399.03
24	t_16XCAS	10128907.03	10384972.9
25	t_17IFXR	9529035.785	9771273.14
26	u (mutation rate)	3.57E-09	3.57E-09
27	g (generation time)	0.849987988	0.849987988
28	rate	4.19E-09	4.19E-09
