# Supplementary material for: Evidence for gene flow and trait reversal during radiation of Mexican Goodeid fish
Source: Heredity (Edinb). 2024 Jun 10;133(2):78–87. doi: 10.1038/s41437-024-00694-1 (PMC11286751; doi:10.1038/s41437-024-00694-1)
Supplement: Supplementary file 2 — Supplementary Table 2 [file 41437_2024_694_MOESM2_ESM.csv]

Gene ontology for high-confidence introgressed genes (high fd - top 10%)
ONTOLOGY	ID	Description	GeneRatio	BgRatio	pvalue	p.adjust	qvalue	geneID	Count
BP	GO:0061371	determination of heart left/right asymmetry	45232	187/17799	0.005673618	0.082956629	0.050660537	100332039/100148193	2
BP	GO:0003306	Wnt signaling pathway involved in heart development	45231	10/17799	0.006164518	0.082956629	0.050660537	664761	1
BP	GO:0042551	neuron maturation	45231	12/17799	0.007393268	0.082956629	0.050660537	561057	1
BP	GO:0035435	phosphate ion transmembrane transport	45231	13/17799	0.008007125	0.082956629	0.050660537	492798	1
BP	GO:0036302	atrioventricular canal development	45231	14/17799	0.008620637	0.082956629	0.050660537	664761	1
BP	GO:0046475	glycerophospholipid catabolic process	45231	15/17799	0.009233804	0.082956629	0.050660537	100332039	1
BP	GO:0060287	epithelial cilium movement involved in determination of left/right asymmetry	45231	16/17799	0.009846626	0.082956629	0.050660537	100148193	1
BP	GO:0006817	phosphate ion transport	45231	17/17799	0.010459103	0.082956629	0.050660537	492798	1
BP	GO:0007368	determination of left/right symmetry	45232	267/17799	0.011276791	0.082956629	0.050660537	100332039/100148193	2
BP	GO:0016226	iron-sulfur cluster assembly	45231	20/17799	0.01229447	0.082956629	0.050660537	503919	1
BP	GO:0031163	metallo-sulfur cluster assembly	45231	20/17799	0.01229447	0.082956629	0.050660537	503919	1
BP	GO:0050650	chondroitin sulfate proteoglycan biosynthetic process	45231	20/17799	0.01229447	0.082956629	0.050660537	560951	1
BP	GO:0003171	atrioventricular valve development	45231	21/17799	0.012905571	0.082956629	0.050660537	664761	1
BP	GO:0009799	specification of symmetry	45232	294/17799	0.013553607	0.082956629	0.050660537	100332039/100148193	2
BP	GO:0009855	determination of bilateral symmetry	45232	294/17799	0.013553607	0.082956629	0.050660537	100332039/100148193	2
BP	GO:0006024	glycosaminoglycan biosynthetic process	45231	23/17799	0.014126741	0.082956629	0.050660537	560951	1
BP	GO:0003094	glomerular filtration	45231	24/17799	0.014736811	0.082956629	0.050660537	445506	1
BP	GO:0015012	heparan sulfate proteoglycan biosynthetic process	45231	24/17799	0.014736811	0.082956629	0.050660537	560951	1
BP	GO:0050654	chondroitin sulfate proteoglycan metabolic process	45231	24/17799	0.014736811	0.082956629	0.050660537	560951	1
BP	GO:0046503	glycerolipid catabolic process	45231	25/17799	0.015346538	0.082956629	0.050660537	100332039	1
BP	GO:0048333	mesodermal cell differentiation	45231	26/17799	0.015955922	0.082956629	0.050660537	100332039	1
BP	GO:0009395	phospholipid catabolic process	45231	27/17799	0.016564963	0.082956629	0.050660537	100332039	1
BP	GO:0061311	cell surface receptor signaling pathway involved in heart development	45231	27/17799	0.016564963	0.082956629	0.050660537	664761	1
BP	GO:0003170	heart valve development	45231	28/17799	0.017173661	0.082956629	0.050660537	664761	1
BP	GO:0030201	heparan sulfate proteoglycan metabolic process	45231	28/17799	0.017173661	0.082956629	0.050660537	560951	1
BP	GO:1901264	carbohydrate derivative transport	45231	28/17799	0.017173661	0.082956629	0.050660537	492798	1
BP	GO:0003073	regulation of systemic arterial blood pressure	45231	29/17799	0.017782017	0.082956629	0.050660537	445506	1
BP	GO:0097205	renal filtration	45231	29/17799	0.017782017	0.082956629	0.050660537	445506	1
BP	GO:0003351	epithelial cilium movement involved in extracellular fluid movement	45231	31/17799	0.018997701	0.082956629	0.050660537	100148193	1
BP	GO:0006858	extracellular transport	45231	31/17799	0.018997701	0.082956629	0.050660537	100148193	1
BP	GO:0001501	skeletal system development	45232	364/17799	0.020304926	0.085804686	0.052399808	100332039/560951	2
BP	GO:0006367	transcription initiation from RNA polymerase II promoter	45231	35/17799	0.021424968	0.087708462	0.05356242	324486	1
BP	GO:0003014	renal system process	45231	39/17799	0.023846773	0.094209701	0.057532642	445506	1
BP	GO:0006023	aminoglycan biosynthetic process	45231	40/17799	0.024451373	0.094209701	0.057532642	560951	1
BP	GO:0030203	glycosaminoglycan metabolic process	45231	42/17799	0.02565955	0.096040032	0.058650401	560951	1
BP	GO:0032922	circadian regulation of gene expression	45231	44/17799	0.026866368	0.097763727	0.059703039	664761	1
BP	GO:0001707	mesoderm formation	45231	47/17799	0.028674046	0.101521622	0.061997937	100332039	1
BP	GO:0030166	proteoglycan biosynthetic process	45231	49/17799	0.029877468	0.102772665	0.062761933	560951	1
BP	GO:0048709	oligodendrocyte differentiation	45231	52/17799	0.03168006	0.102772665	0.062761933	100332039	1
BP	GO:0006352	DNA-templated transcription initiation	45231	55/17799	0.033479607	0.102772665	0.062761933	324486	1
BP	GO:0048332	mesoderm morphogenesis	45231	55/17799	0.033479607	0.102772665	0.062761933	100332039	1
BP	GO:0008217	regulation of blood pressure	45231	58/17799	0.035276113	0.102772665	0.062761933	445506	1
BP	GO:0048469	cell maturation	45231	58/17799	0.035276113	0.102772665	0.062761933	561057	1
BP	GO:0006029	proteoglycan metabolic process	45231	59/17799	0.035874273	0.102772665	0.062761933	560951	1
BP	GO:0060215	primitive hemopoiesis	45231	59/17799	0.035874273	0.102772665	0.062761933	100332039	1
BP	GO:0030097	hemopoiesis	45232	496/17799	0.036088111	0.102772665	0.062761933	100332039/336764	2
BP	GO:0070121	Kupffer's vesicle development	45231	63/17799	0.038263544	0.104936146	0.064083142	100332039	1
BP	GO:0019722	calcium-mediated signaling	45231	64/17799	0.03886002	0.104936146	0.064083142	100332039	1
BP	GO:0098661	inorganic anion transmembrane transport	45231	65/17799	0.03945616	0.104936146	0.064083142	492798	1
BP	GO:0006022	aminoglycan metabolic process	45231	66/17799	0.040051964	0.104936146	0.064083142	560951	1
BP	GO:0015748	organophosphate ester transport	45231	71/17799	0.043025946	0.108392287	0.066193763	492798	1
BP	GO:0046434	organophosphate catabolic process	45231	71/17799	0.043025946	0.108392287	0.066193763	100332039	1
BP	GO:0001704	formation of primary germ layer	45231	74/17799	0.044806312	0.110747677	0.067632169	100332039	1
BP	GO:0071695	anatomical structure maturation	45231	76/17799	0.04599155	0.111572092	0.068135629	561057	1
BP	GO:0050878	regulation of body fluid levels	45231	82/17799	0.049539244	0.117993473	0.072057083	445506	1
BP	GO:0003341	cilium movement	45231	86/17799	0.051897707	0.119273677	0.072838887	100148193	1
BP	GO:0021700	developmental maturation	45231	86/17799	0.051897707	0.119273677	0.072838887	561057	1
BP	GO:0007623	circadian rhythm	45231	88/17799	0.053074942	0.119876161	0.073206816	664761	1
BP	GO:0035162	embryonic hemopoiesis	45231	93/17799	0.056012217	0.12436611	0.075948769	100332039	1
BP	GO:0045765	regulation of angiogenesis	45231	97/17799	0.058356072	0.127410757	0.077808096	100332039	1
BP	GO:0099111	microtubule-based transport	45231	100/17799	0.060110489	0.129089739	0.078833428	100148193	1
BP	GO:0007498	mesoderm development	45231	104/17799	0.06244509	0.130875169	0.079923767	100332039	1
BP	GO:1901342	regulation of vasculature development	45231	107/17799	0.06419258	0.130875169	0.079923767	100332039	1
BP	GO:0048511	rhythmic process	45231	108/17799	0.064774418	0.130875169	0.079923767	664761	1
BP	GO:0015698	inorganic anion transport	45231	110/17799	0.065937108	0.130875169	0.079923767	492798	1
BP	GO:0044242	cellular lipid catabolic process	45231	110/17799	0.065937108	0.130875169	0.079923767	100332039	1
BP	GO:0030218	erythrocyte differentiation	45231	115/17799	0.068838086	0.133730382	0.081667409	336764	1
BP	GO:0034101	erythrocyte homeostasis	45231	116/17799	0.069417298	0.133730382	0.081667409	336764	1
BP	GO:0002262	myeloid cell homeostasis	45231	126/17799	0.075191427	0.142754739	0.087178467	336764	1
BP	GO:0010001	glial cell differentiation	45231	130/17799	0.077491945	0.144037749	0.087961984	100332039	1
BP	GO:0008284	positive regulation of cell population proliferation	45231	131/17799	0.078066261	0.144037749	0.087961984	445506	1
BP	GO:0042063	gliogenesis	45231	144/17799	0.085502848	0.150340191	0.091810804	100332039	1
BP	GO:0044057	regulation of system process	45231	144/17799	0.085502848	0.150340191	0.091810804	445506	1
BP	GO:0048872	homeostasis of number of cells	45231	144/17799	0.085502848	0.150340191	0.091810804	336764	1
BP	GO:0098656	anion transmembrane transport	45231	145/17799	0.086072628	0.150340191	0.091810804	492798	1
BP	GO:0051216	cartilage development	45231	159/17799	0.094015737	0.162053441	0.098963933	100332039	1
BP	GO:0016042	lipid catabolic process	45231	162/17799	0.095709645	0.162446151	0.099203757	100332039	1
BP	GO:0048701	embryonic cranial skeleton morphogenesis	45231	164/17799	0.096837316	0.162446151	0.099203757	560951	1
BP	GO:0061448	connective tissue development	45231	166/17799	0.09796371	0.162446151	0.099203757	100332039	1
BP	GO:0030111	regulation of Wnt signaling pathway	45231	172/17799	0.101335231	0.165936441	0.101335231	664761	1
BP	GO:0006790	sulfur compound metabolic process	45231	177/17799	0.104136077	0.168417606	0.102850446	503919	1
BP	GO:0048704	embryonic skeletal system morphogenesis	45231	180/17799	0.105812773	0.169042357	0.103231974	560951	1
BP	GO:0006650	glycerophospholipid metabolic process	45231	189/17799	0.110825758	0.174917763	0.106820008	100332039	1
BP	GO:0006954	inflammatory response	45231	192/17799	0.112491067	0.175432497	0.10713435	100003537	1
BP	GO:0048706	embryonic skeletal system development	45231	201/17799	0.117469996	0.181028572	0.1105518	560951	1
BP	GO:0048705	skeletal system morphogenesis	45231	204/17799	0.119123987	0.181028572	0.1105518	560951	1
BP	GO:0030099	myeloid cell differentiation	45231	206/17799	0.120225082	0.181028572	0.1105518	336764	1
BP	GO:0007018	microtubule-based movement	45231	209/17799	0.121874379	0.181426632	0.11079489	100148193	1
BP	GO:1904888	cranial skeletal system development	45231	215/17799	0.125164542	0.184116584	0.112437608	560951	1
BP	GO:0019932	second-messenger-mediated signaling	45231	219/17799	0.127351754	0.184116584	0.112437608	100332039	1
BP	GO:0030334	regulation of cell migration	45231	220/17799	0.12789778	0.184116584	0.112437608	100332039	1
BP	GO:0009101	glycoprotein biosynthetic process	45231	231/17799	0.133883596	0.189352619	0.115635187	560951	1
BP	GO:0046486	glycerolipid metabolic process	45231	232/17799	0.134425905	0.189352619	0.115635187	100332039	1
BP	GO:2000145	regulation of cell motility	45231	236/17799	0.136592054	0.190357012	0.116248557	100332039	1
BP	GO:0015711	organic anion transport	45231	240/17799	0.138753275	0.191333463	0.116844863	492798	1
BP	GO:0008015	blood circulation	45231	253/17799	0.14574332	0.194187472	0.118587769	445506	1
BP	GO:0006644	phospholipid metabolic process	45231	257/17799	0.147883704	0.194187472	0.118587769	100332039	1
BP	GO:0040012	regulation of locomotion	45231	257/17799	0.147883704	0.194187472	0.118587769	100332039	1
BP	GO:0051270	regulation of cellular component movement	45231	258/17799	0.148418037	0.194187472	0.118587769	100332039	1
BP	GO:0003013	circulatory system process	45231	259/17799	0.148952066	0.194187472	0.118587769	445506	1
BP	GO:0007369	gastrulation	45231	264/17799	0.151617647	0.194187472	0.118587769	100332039	1
BP	GO:0016055	Wnt signaling pathway	45231	266/17799	0.152681753	0.194187472	0.118587769	664761	1
BP	GO:0198738	cell-cell signaling by wnt	45231	266/17799	0.152681753	0.194187472	0.118587769	664761	1
BP	GO:0009100	glycoprotein metabolic process	45231	270/17799	0.154806324	0.194996428	0.119081788	560951	1
BP	GO:0060271	cilium assembly	45231	278/17799	0.159040946	0.197203093	0.12042937	100332039	1
BP	GO:1905114	cell surface receptor signaling pathway involved in cell-cell signaling	45231	279/17799	0.159568915	0.197203093	0.12042937	664761	1
BP	GO:0044782	cilium organization	45231	292/17799	0.166405149	0.203729668	0.124415065	100332039	1
BP	GO:0000122	negative regulation of transcription by RNA polymerase II	45231	299/17799	0.170065222	0.206282816	0.125974239	664761	1
BP	GO:0042127	regulation of cell population proliferation	45231	326/17799	0.184046209	0.221193151	0.135079787	445506	1
BP	GO:0120031	plasma membrane bounded cell projection assembly	45231	335/17799	0.188658738	0.224459615	0.137074574	100332039	1
BP	GO:0001525	angiogenesis	45231	338/17799	0.190190972	0.224459615	0.137074574	100332039	1
BP	GO:0006820	anion transport	45231	357/17799	0.199834189	0.233420231	0.142546706	492798	1
BP	GO:0030031	cell projection assembly	45231	360/17799	0.201347222	0.233420231	0.142546706	100332039	1
BP	GO:0061024	membrane organization	45231	387/17799	0.214847947	0.246886676	0.150770489	561057	1
BP	GO:0006935	chemotaxis	45231	402/17799	0.222258377	0.253181282	0.154614523	100332039	1
BP	GO:0022603	regulation of anatomical structure morphogenesis	45231	406/17799	0.224223724	0.253218171	0.154637051	100332039	1
BP	GO:0048514	blood vessel morphogenesis	45231	412/17799	0.227163279	0.25434521	0.155325319	100332039	1
BP	GO:0042330	taxis	45231	419/17799	0.23057996	0.255380457	0.155957531	100332039	1
BP	GO:0006412	translation	45231	430/17799	0.235921294	0.255380457	0.155957531	336764	1
BP	GO:0008283	cell population proliferation	45231	431/17799	0.236405194	0.255380457	0.155957531	445506	1
BP	GO:0048562	embryonic organ morphogenesis	45231	434/17799	0.237855225	0.255380457	0.155957531	560951	1
BP	GO:0043043	peptide biosynthetic process	45231	435/17799	0.238338011	0.255380457	0.155957531	336764	1
BP	GO:0006952	defense response	45231	438/17799	0.239784704	0.255380457	0.155957531	100003537	1
BP	GO:1901137	carbohydrate derivative biosynthetic process	45231	461/17799	0.250793296	0.264198778	0.161342765	560951	1
BP	GO:0001568	blood vessel development	45231	466/17799	0.253167207	0.264198778	0.161342765	100332039	1
BP	GO:0051726	regulation of cell cycle	45231	468/17799	0.254114855	0.264198778	0.161342765	336764	1
BP	GO:0007420	brain development	45231	494/17799	0.266335202	0.268664295	0.164069798	336764	1
BP	GO:0045944	positive regulation of transcription by RNA polymerase II	45231	496/17799	0.267267647	0.268664295	0.164069798	100003537	1
BP	GO:0045892	negative regulation of transcription DNA-templated	45231	499/17799	0.268664295	0.268664295	0.164069798	664761	1
BP	GO:1902679	negative regulation of RNA biosynthetic process	45231	499/17799	0.268664295	0.268664295	0.164069798	664761	1
BP	GO:1903507	negative regulation of nucleic acid-templated transcription	45231	499/17799	0.268664295	0.268664295	0.164069798	664761	1
CC	GO:0005669	transcription factor TFIID complex	45170	17/17936	0.008499949	0.084664813	0.043023861	324486	1
CC	GO:0030286	dynein complex	45170	35/17936	0.01742984	0.084664813	0.043023861	100148193	1
CC	GO:0022627	cytosolic small ribosomal subunit	45170	39/17936	0.019404524	0.084664813	0.043023861	336764	1
CC	GO:0016591	RNA polymerase II holoenzyme	45170	57/17936	0.028247017	0.084664813	0.043023861	324486	1
CC	GO:0045121	membrane raft	45170	58/17936	0.028736182	0.084664813	0.043023861	445506	1
CC	GO:0098589	membrane region	45170	58/17936	0.028736182	0.084664813	0.043023861	445506	1
CC	GO:0098857	membrane microdomain	45170	58/17936	0.028736182	0.084664813	0.043023861	445506	1
CC	GO:0015935	small ribosomal subunit	45170	64/17936	0.031666577	0.084664813	0.043023861	336764	1
CC	GO:0016324	apical plasma membrane	45170	76/17936	0.037503801	0.084664813	0.043023861	445506	1
CC	GO:0045177	apical part of cell	45170	78/17936	0.038473624	0.084664813	0.043023861	445506	1
CC	GO:0055029	nuclear DNA-directed RNA polymerase complex	45170	83/17936	0.040894384	0.084664813	0.043023861	324486	1
CC	GO:0000428	DNA-directed RNA polymerase complex	45170	84/17936	0.041377886	0.084664813	0.043023861	324486	1
CC	GO:0022626	cytosolic ribosome	45170	84/17936	0.041377886	0.084664813	0.043023861	336764	1
CC	GO:0030880	RNA polymerase complex	45170	85/17936	0.041861171	0.084664813	0.043023861	324486	1
CC	GO:0090575	RNA polymerase II transcription regulator complex	45170	89/17936	0.043792145	0.084664813	0.043023861	324486	1
CC	GO:0030176	integral component of endoplasmic reticulum membrane	45170	105/17936	0.051481495	0.09331021	0.047417166	492798	1
CC	GO:0031227	intrinsic component of endoplasmic reticulum membrane	45170	112/17936	0.054828267	0.093530572	0.047529147	492798	1
CC	GO:0005875	microtubule associated complex	45170	120/17936	0.058640292	0.094476026	0.048009596	100148193	1
CC	GO:0044391	ribosomal subunit	45170	144/17936	0.069994505	0.106833718	0.054289367	336764	1
CC	GO:0005840	ribosome	45170	186/17936	0.089571756	0.129879047	0.066000242	336764	1
CC	GO:0061695	transferase complex transferring phosphorus-containing groups	45170	206/17936	0.098764829	0.136389525	0.069308652	324486	1
CC	GO:0031301	integral component of organelle membrane	45170	242/17936	0.115104629	0.146676598	0.074536202	492798	1
CC	GO:0005667	transcription regulator complex	45170	252/17936	0.119596474	0.146676598	0.074536202	324486	1
CC	GO:0031300	intrinsic component of organelle membrane	45170	256/17936	0.12138753	0.146676598	0.074536202	492798	1
CC	GO:0000139	Golgi membrane	45170	295/17936	0.13868133	0.160870343	0.081748995	445506	1
CC	GO:0098590	plasma membrane region	45170	415/17936	0.190011233	0.211935606	0.107698675	445506	1
CC	GO:0005789	endoplasmic reticulum membrane	45170	468/17936	0.211802723	0.216663677	0.110101324	492798	1
CC	GO:0042175	nuclear outer membrane-endoplasmic reticulum membrane network	45170	476/17936	0.215046328	0.216663677	0.110101324	492798	1
CC	GO:1990904	ribonucleoprotein complex	45170	480/17936	0.216663677	0.216663677	0.110101324	336764	1
MF	GO:0042285	xylosyltransferase activity	45200	10/17721	0.00563014	0.045511625	0.021291988	560951	1
MF	GO:0004622	lysophospholipase activity	45200	12/17721	0.006752739	0.045511625	0.021291988	100332039	1
MF	GO:0004551	nucleotide diphosphatase activity	45200	13/17721	0.007313611	0.045511625	0.021291988	100332039	1
MF	GO:0016251	RNA polymerase II general transcription initiation factor activity	45200	13/17721	0.007313611	0.045511625	0.021291988	324486	1
MF	GO:0033613	activating transcription factor binding	45200	13/17721	0.007313611	0.045511625	0.021291988	100003537	1
MF	GO:0140223	general transcription initiation factor activity	45200	15/17721	0.008434498	0.045511625	0.021291988	324486	1
MF	GO:0045505	dynein intermediate chain binding	45200	16/17721	0.008994515	0.045511625	0.021291988	100148193	1
MF	GO:0015301	anion:anion antiporter activity	45200	18/17721	0.010113695	0.045511625	0.021291988	492798	1
MF	GO:0051959	dynein light intermediate chain binding	45200	18/17721	0.010113695	0.045511625	0.021291988	100148193	1
MF	GO:0140323	solute:anion antiporter activity	45200	18/17721	0.010113695	0.045511625	0.021291988	492798	1
MF	GO:0030247	polysaccharide binding	45200	20/17721	0.011231736	0.045948012	0.021496146	100332039	1
MF	GO:1990939	ATP-dependent microtubule motor activity	45200	24/17721	0.013464411	0.050491541	0.023621774	100148193	1
MF	GO:0051539	4 iron 4 sulfur cluster binding	45200	37/17721	0.020689303	0.071616818	0.033504944	503919	1
MF	GO:0005044	scavenger receptor activity	45200	42/17721	0.023455403	0.075392367	0.035271283	100332039	1
MF	GO:0038024	cargo receptor activity	45200	49/17721	0.02731613	0.077009832	0.036027992	100332039	1
MF	GO:0015605	organophosphate ester transmembrane transporter activity	45200	50/17721	0.02786654	0.077009832	0.036027992	492798	1
MF	GO:0051536	iron-sulfur cluster binding	45200	65/17721	0.036089116	0.077009832	0.036027992	503919	1
MF	GO:0051540	metal cluster binding	45200	65/17721	0.036089116	0.077009832	0.036027992	503919	1
MF	GO:0015297	antiporter activity	45200	66/17721	0.036635055	0.077009832	0.036027992	492798	1
MF	GO:0004527	exonuclease activity	45200	67/17721	0.037180717	0.077009832	0.036027992	100332039	1
MF	GO:0016763	transferase activity transferring pentosyl groups	45200	68/17721	0.0377261	0.077009832	0.036027992	560951	1
MF	GO:0003777	microtubule motor activity	45200	69/17721	0.038271205	0.077009832	0.036027992	100148193	1
MF	GO:1901505	carbohydrate derivative transmembrane transporter activity	45200	71/17721	0.039360581	0.077009832	0.036027992	492798	1
MF	GO:0004620	phospholipase activity	45200	78/17721	0.043164658	0.07964828	0.037262353	100332039	1
MF	GO:0140297	DNA-binding transcription factor binding	45200	80/17721	0.044249044	0.07964828	0.037262353	100003537	1
MF	GO:0008081	phosphoric diester hydrolase activity	45200	91/17721	0.050193423	0.085856411	0.040166742	100332039	1
MF	GO:0016298	lipase activity	45200	97/17721	0.053421767	0.085856411	0.040166742	100332039	1
MF	GO:0052689	carboxylic ester hydrolase activity	45200	97/17721	0.053421767	0.085856411	0.040166742	100332039	1
MF	GO:0015103	inorganic anion transmembrane transporter activity	45200	128/17721	0.069944759	0.10853497	0.050776594	492798	1
MF	GO:0003774	motor activity	45200	137/17721	0.074692889	0.109189031	0.051082588	100148193	1
MF	GO:0008194	UDP-glycosyltransferase activity	45200	138/17721	0.07521911	0.109189031	0.051082588	560951	1
MF	GO:0003735	structural constituent of ribosome	45200	157/17721	0.085166273	0.117555983	0.054996951	336764	1
MF	GO:0004518	nuclease activity	45200	159/17721	0.086207721	0.117555983	0.054996951	100332039	1
MF	GO:0008134	transcription factor binding	45200	202/17721	0.10834233	0.141259427	0.066086282	100003537	1
MF	GO:0008514	organic anion transmembrane transporter activity	45200	205/17721	0.109868443	0.141259427	0.066086282	492798	1
MF	GO:0015291	secondary active transmembrane transporter activity	45200	217/17721	0.115949419	0.14327563	0.067029535	492798	1
MF	GO:0022853	active ion transmembrane transporter activity	45200	221/17721	0.117968087	0.14327563	0.067029535	492798	1
MF	GO:0030246	carbohydrate binding	45200	227/17721	0.12098831	0.14327563	0.067029535	100332039	1
MF	GO:0003682	chromatin binding	45200	271/17721	0.142853761	0.164831262	0.077114041	324486	1
MF	GO:0022804	active transmembrane transporter activity	45200	325/17721	0.169018944	0.186032886	0.087032929	492798	1
MF	GO:0008509	anion transmembrane transporter activity	45200	326/17721	0.169496629	0.186032886	0.087032929	492798	1
MF	GO:0016757	transferase activity transferring glycosyl groups	45200	336/17721	0.174259906	0.186707042	0.087348324	560951	1
MF	GO:0016887	ATPase activity	45200	350/17721	0.180887188	0.189300546	0.088561659	100148193	1
MF	GO:0042578	phosphoric ester hydrolase activity	45200	389/17721	0.199097246	0.200021196	0.093577168	100332039	1
MF	GO:0046983	protein dimerization activity	45200	391/17721	0.200021196	0.200021196	0.093577168	664761	1
