# Supplementary material for: Evidence for gene flow and trait reversal during radiation of Mexican Goodeid fish
Source: Heredity (Edinb). 2024 Jun 10;133(2):78–87. doi: 10.1038/s41437-024-00694-1 (PMC11286751; doi:10.1038/s41437-024-00694-1)
Supplement: Supplementary file 3 — Supplementary Table 3 [file 41437_2024_694_MOESM3_ESM.csv]

Supplementary table 3 - Gene ontology of introgressed genes between A. toweri and X. resolanae
ONTOLOGY	ID	Description	GeneRatio	BgRatio	pvalue	p.adjust	qvalue	geneID	Count
BP	GO:0044782	cilium organization	13/160	292/17799	2.43E-06	0.002971419	0.002822969	100141346/497312/100332039/100535326/100148431/492525/414930/321709/336839/566474/557491/192333/554150	13
BP	GO:0060271	cilium assembly	12/160	278/17799	8.23E-06	0.004391747	0.00417234	100141346/497312/100332039/100535326/100148431/492525/321709/336839/566474/557491/192333/554150	12
BP	GO:0120031	plasma membrane bounded cell projection assembly	13/160	335/17799	1.08E-05	0.004391747	0.00417234	100141346/497312/100332039/100535326/100148431/492525/321709/336839/566474/558275/557491/192333/554150	13
BP	GO:0030031	cell projection assembly	13/160	360/17799	2.31E-05	0.00703833	0.006686701	100141346/497312/100332039/100535326/100148431/492525/321709/336839/566474/558275/557491/192333/554150	13
BP	GO:0007369	gastrulation	10/160	264/17799	0.000140735	0.034367407	0.032650444	100332039/116990/474335/560426/140818/336839/30123/570583/557491/359831	10
BP	GO:0001501	skeletal system development	11/160	364/17799	0.000462321	0.094082343	0.089382078	100141346/100332039/116990/497282/393570/553644/30123/550364/337865/560951/327268	11
BP	GO:0048701	embryonic cranial skeleton morphogenesis	7/160	164/17799	0.00071149	0.112781205	0.107146764	100141346/497282/393570/30123/337865/560951/327268	7
BP	GO:1904888	cranial skeletal system development	8/160	215/17799	0.000738943	0.112781205	0.107146764	100141346/497282/393570/30123/393120/337865/560951/327268	8
BP	GO:0022603	regulation of anatomical structure morphogenesis	11/160	406/17799	0.001131951	0.149701632	0.142222681	100332039/100101461/81881/116990/568805/336839/30123/558275/798229/327214/359831	11
BP	GO:0048704	embryonic skeletal system morphogenesis	7/160	180/17799	0.001226058	0.149701632	0.142222681	100141346/497282/393570/30123/337865/560951/327268	7
MF	GO:0004551	nucleotide diphosphatase activity	3/150	13/17721	0.000159754	0.044092087	0.043049482	100332039/436595/100037370	3
