# Supplementary material for: Evidence for gene flow and trait reversal during radiation of Mexican Goodeid fish
Source: Heredity (Edinb). 2024 Jun 10;133(2):78–87. doi: 10.1038/s41437-024-00694-1 (PMC11286751; doi:10.1038/s41437-024-00694-1)
Supplement: Supplementary file 4 — Supplementary Table 4 [file 41437_2024_694_MOESM4_ESM.csv]

Supplementary table 4 - Gene ontology for positively selected genes across the clade.
ONTOLOGY	ID	Description	GeneRatio	BgRatio	pvalue	p.adjust	qvalue	geneID	Count
BP	GO:0006260	DNA replication	15/361	130/17799	6.18E-08	0.000112363	0.000104347	567995/565400/406462/325855/567941/442931/554509/566787/556456/100538153/321726/100333282/30733/322059/393149	15
BP	GO:0006259	DNA metabolic process	26/361	468/17799	3.73E-06	0.003391697	0.003149721	567995/565400/406462/568897/325855/541502/558923/565685/326866/393188/554509/566787/492768/556456/334627/100538153/557999/406350/568323/403064/100270764/497282/569539/563643/322059/393149	26
BP	GO:0007018	microtubule-based movement	16/361	209/17799	5.95E-06	0.003605644	0.003348404	30627/556023/568590/100148193/555601/492525/561639/561788/553213/568701/100148286/799461/568207/100034551/553436/195818	16
BP	GO:0006261	DNA-dependent DNA replication	9/361	83/17799	4.61E-05	0.020939117	0.019445242	567995/565400/406462/325855/567941/554509/566787/556456/322059	9
BP	GO:0045786	negative regulation of cell cycle	12/361	151/17799	6.04E-05	0.021966333	0.020399172	325855/567941/795517/445392/554509/566787/334202/402803/562319/557148/436685/403064	12
BP	GO:0000280	nuclear division	13/361	181/17799	8.55E-05	0.023380001	0.021711985	30627/565400/568897/404604/562678/795517/445392/406457/100538153/324475/195818/406747/393149	13
BP	GO:0006281	DNA repair	18/361	320/17799	0.00010096	0.023380001	0.021711985	567995/565400/325855/541502/558923/565685/326866/393188/492768/556456/334627/100538153/568323/403064/497282/569539/563643/393149	18
BP	GO:0090329	regulation of DNA-dependent DNA replication	4/361	13/17799	0.000102939	0.023380001	0.021711985	565400/325855/567941/566787	4
BP	GO:0048285	organelle fission	14/361	213/17799	0.00011939	0.024103538	0.022383901	30627/565400/568897/404604/562678/795517/445392/406457/100538153/324475/494085/195818/406747/393149	14
BP	GO:0006275	regulation of DNA replication	5/361	26/17799	0.000154586	0.028088353	0.026084425	565400/325855/567941/566787/100333282	5
BP	GO:0022414	reproductive process	16/361	289/17799	0.000290593	0.044960394	0.041752752	565400/568897/562678/195820/568701/334183/795517/100334979/445392/550540/399692/100538153/557999/406747/100005148/393149	16
BP	GO:0010948	negative regulation of cell cycle process	7/361	65/17799	0.000337587	0.044960394	0.041752752	567941/795517/445392/554509/334202/557148/436685	7
BP	GO:0000003	reproduction	16/361	293/17799	0.000338574	0.044960394	0.041752752	565400/568897/562678/195820/568701/334183/795517/100334979/445392/550540/399692/100538153/557999/406747/100005148/393149	16
BP	GO:0003341	cilium movement	8/361	86/17799	0.000354943	0.044960394	0.041752752	568590/100148193/555601/492525/568701/100148286/799461/100034551	8
BP	GO:0051348	negative regulation of transferase activity	7/361	66/17799	0.000371165	0.044960394	0.041752752	555426/553417/171474/445392/562319/559154/100000896	7
MF	GO:0003777	microtubule motor activity	8/331	69/17721	4.23E-05	0.019059354	0.018594492	30627/556023/100148193/561639/561788/799461/553436/195818	8
