# Supplementary material for: Evidence for gene flow and trait reversal during radiation of Mexican Goodeid fish
Source: Heredity (Edinb). 2024 Jun 10;133(2):78–87. doi: 10.1038/s41437-024-00694-1 (PMC11286751; doi:10.1038/s41437-024-00694-1)
Supplement: Supplementary file 5 — Supplementary Table 5 [file 41437_2024_694_MOESM5_ESM.csv]

Gene ontology for genes under positive selection in branch leading to A. toweri
ONTOLOGY	ID	Description	GeneRatio	BgRatio	pvalue	p.adjust	qvalue	geneID	Count
BP	GO:0071711	basement membrane organization	46054	18/17799	0.000309451	0.074268155	0.053420954	559150/563428	2
BP	GO:0098656	anion transmembrane transport	46082	145/17799	0.001200073	0.123739141	0.089005347	322126/393385/492798	3
BP	GO:0070509	calcium ion import	46054	40/17799	0.001546739	0.123739141	0.089005347	322126/563904	2
BP	GO:0033334	fin morphogenesis	46054	58/17799	0.003225429	0.131001886	0.094229426	559150/563428	2
BP	GO:0035107	appendage morphogenesis	46054	61/17799	0.003561219	0.131001886	0.094229426	559150/563428	2
BP	GO:0015748	organophosphate ester transport	46054	71/17799	0.004792759	0.131001886	0.094229426	393385/492798	2
BP	GO:0032940	secretion by cell	46082	271/17799	0.007004889	0.131001886	0.094229426	393385/563246/563904	3
BP	GO:0046903	secretion	46082	289/17799	0.008355176	0.131001886	0.094229426	393385/563246/563904	3
BP	GO:0140352	export from cell	46082	293/17799	0.00867468	0.131001886	0.094229426	393385/563246/563904	3
BP	GO:0033333	fin development	46054	100/17799	0.009302596	0.131001886	0.094229426	559150/563428	2
BP	GO:0048736	appendage development	46054	107/17799	0.010591178	0.131001886	0.094229426	559150/563428	2
BP	GO:0042246	tissue regeneration	46054	126/17799	0.014460218	0.131001886	0.094229426	322126/100150223	2
BP	GO:0006670	sphingosine metabolic process	46023	10/17799	0.01451556	0.131001886	0.094229426	445168	1
BP	GO:0042136	neurotransmitter biosynthetic process	46023	10/17799	0.01451556	0.131001886	0.094229426	393385	1
BP	GO:0043951	negative regulation of cAMP-mediated signaling	46023	10/17799	0.01451556	0.131001886	0.094229426	567051	1
BP	GO:1900027	regulation of ruffle assembly	46023	10/17799	0.01451556	0.131001886	0.094229426	798252	1
BP	GO:0006820	anion transport	46082	357/17799	0.01478113	0.131001886	0.094229426	322126/393385/492798	3
BP	GO:0006851	mitochondrial calcium ion transmembrane transport	46023	11/17799	0.015955922	0.131001886	0.094229426	322126	1
BP	GO:0019934	cGMP-mediated signaling	46023	11/17799	0.015955922	0.131001886	0.094229426	567051	1
BP	GO:0051601	exocyst localization	46023	11/17799	0.015955922	0.131001886	0.094229426	563246	1
BP	GO:0051899	membrane depolarization	46023	11/17799	0.015955922	0.131001886	0.094229426	563904	1
BP	GO:0086010	membrane depolarization during action potential	46023	11/17799	0.015955922	0.131001886	0.094229426	563904	1
BP	GO:0001556	oocyte maturation	46023	12/17799	0.017394259	0.131001886	0.094229426	567051	1
BP	GO:0003159	morphogenesis of an endothelium	46023	12/17799	0.017394259	0.131001886	0.094229426	793623	1
BP	GO:0006825	copper ion transport	46023	12/17799	0.017394259	0.131001886	0.094229426	556499	1
BP	GO:0061154	endothelial tube morphogenesis	46023	12/17799	0.017394259	0.131001886	0.094229426	793623	1
BP	GO:0072554	blood vessel lumenization	46023	12/17799	0.017394259	0.131001886	0.094229426	793623	1
BP	GO:0040007	growth	46082	384/17799	0.017934301	0.131001886	0.094229426	322126/393385/100150223	3
BP	GO:0070588	calcium ion transmembrane transport	46054	143/17799	0.018362936	0.131001886	0.094229426	322126/563904	2
BP	GO:0035435	phosphate ion transmembrane transport	46023	13/17799	0.018830575	0.131001886	0.094229426	492798	1
BP	GO:0046519	sphingoid metabolic process	46023	13/17799	0.018830575	0.131001886	0.094229426	445168	1
BP	GO:0019228	neuronal action potential	46023	14/17799	0.020264872	0.131001886	0.094229426	563904	1
BP	GO:0035675	neuromast hair cell development	46023	14/17799	0.020264872	0.131001886	0.094229426	393385	1
BP	GO:0045921	positive regulation of exocytosis	46023	14/17799	0.020264872	0.131001886	0.094229426	563904	1
BP	GO:0060841	venous blood vessel development	46023	15/17799	0.021697153	0.131001886	0.094229426	494099	1
BP	GO:0097178	ruffle assembly	46023	15/17799	0.021697153	0.131001886	0.094229426	798252	1
BP	GO:0010257	NADH dehydrogenase complex assembly	46023	16/17799	0.02312742	0.131001886	0.094229426	556387	1
BP	GO:0010669	epithelial structure maintenance	46023	16/17799	0.02312742	0.131001886	0.094229426	563428	1
BP	GO:0031529	ruffle organization	46023	16/17799	0.02312742	0.131001886	0.094229426	798252	1
BP	GO:0032981	mitochondrial respiratory chain complex I assembly	46023	16/17799	0.02312742	0.131001886	0.094229426	556387	1
BP	GO:0034629	cellular protein-containing complex localization	46023	16/17799	0.02312742	0.131001886	0.094229426	563246	1
BP	GO:0042133	neurotransmitter metabolic process	46023	16/17799	0.02312742	0.131001886	0.094229426	393385	1
BP	GO:0006816	calcium ion transport	46054	166/17799	0.024267538	0.131001886	0.094229426	322126/563904	2
BP	GO:0006817	phosphate ion transport	46023	17/17799	0.024555677	0.131001886	0.094229426	492798	1
BP	GO:0015695	organic cation transport	46023	18/17799	0.025981925	0.131001886	0.094229426	393385	1
BP	GO:0034312	diol biosynthetic process	46023	18/17799	0.025981925	0.131001886	0.094229426	445168	1
BP	GO:0030198	extracellular matrix organization	46054	173/17799	0.026200377	0.131001886	0.094229426	559150/563428	2
BP	GO:0043062	extracellular structure organization	46054	173/17799	0.026200377	0.131001886	0.094229426	559150/563428	2
BP	GO:0043949	regulation of cAMP-mediated signaling	46023	19/17799	0.027406169	0.134234295	0.096554493	567051	1
BP	GO:0006887	exocytosis	46054	182/17799	0.028774832	0.135663102	0.097582231	563246/563904	2
BP	GO:0043902	positive regulation of multi-organism process	46023	20/17799	0.028828409	0.135663102	0.097582231	567051	1
BP	GO:0031099	regeneration	46054	187/17799	0.030247576	0.135666136	0.097584413	322126/100150223	2
BP	GO:0034311	diol metabolic process	46023	21/17799	0.03024865	0.135666136	0.097584413	445168	1
BP	GO:0030307	positive regulation of cell growth	46023	22/17799	0.031666894	0.135666136	0.097584413	393385	1
BP	GO:0048886	neuromast hair cell differentiation	46023	22/17799	0.031666894	0.135666136	0.097584413	393385	1
BP	GO:0098662	inorganic cation transmembrane transport	46082	483/17799	0.032507716	0.135666136	0.097584413	322126/563904/556499	3
BP	GO:0032474	otolith morphogenesis	46023	23/17799	0.033083143	0.135666136	0.097584413	393385	1
BP	GO:0070838	divalent metal ion transport	46054	198/17799	0.033591635	0.135666136	0.097584413	322126/563904	2
BP	GO:0072511	divalent inorganic cation transport	46054	198/17799	0.033591635	0.135666136	0.097584413	322126/563904	2
BP	GO:0072348	sulfur compound transport	46023	24/17799	0.0344974	0.135666136	0.097584413	393385	1
BP	GO:1903532	positive regulation of secretion by cell	46023	24/17799	0.0344974	0.135666136	0.097584413	563904	1
BP	GO:0048599	oocyte development	46023	26/17799	0.03731995	0.135666136	0.097584413	567051	1
BP	GO:0120034	positive regulation of plasma membrane bounded cell projection assembly	46023	26/17799	0.03731995	0.135666136	0.097584413	798252	1
BP	GO:0009395	phospholipid catabolic process	46023	27/17799	0.038728248	0.135666136	0.097584413	569736	1
BP	GO:0009994	oocyte differentiation	46023	27/17799	0.038728248	0.135666136	0.097584413	567051	1
BP	GO:0045927	positive regulation of growth	46023	27/17799	0.038728248	0.135666136	0.097584413	393385	1
BP	GO:0051047	positive regulation of secretion	46023	27/17799	0.038728248	0.135666136	0.097584413	563904	1
BP	GO:2000243	positive regulation of reproductive process	46023	27/17799	0.038728248	0.135666136	0.097584413	567051	1
BP	GO:0017158	regulation of calcium ion-dependent exocytosis	46023	28/17799	0.040134565	0.135666136	0.097584413	563904	1
BP	GO:0043900	regulation of multi-organism process	46023	28/17799	0.040134565	0.135666136	0.097584413	567051	1
BP	GO:1901264	carbohydrate derivative transport	46023	28/17799	0.040134565	0.135666136	0.097584413	492798	1
BP	GO:0042632	cholesterol homeostasis	46023	29/17799	0.041538904	0.136566259	0.098231871	494099	1
BP	GO:0055092	sterol homeostasis	46023	29/17799	0.041538904	0.136566259	0.098231871	494099	1
BP	GO:0019226	transmission of nerve impulse	46023	30/17799	0.042941267	0.139268973	0.100175928	563904	1
BP	GO:0006749	glutathione metabolic process	46023	32/17799	0.045740076	0.146368243	0.10528242	436833	1
BP	GO:0015711	organic anion transport	46054	240/17799	0.047595731	0.150302308	0.108112187	393385/492798	2
BP	GO:0001508	action potential	46023	39/17799	0.055474065	0.17068943	0.122776607	563904	1
BP	GO:0046513	ceramide biosynthetic process	46023	39/17799	0.055474065	0.17068943	0.122776607	445168	1
BP	GO:0017156	calcium-ion regulated exocytosis	46023	41/17799	0.058237622	0.176924421	0.127261426	563904	1
BP	GO:0046173	polyol biosynthetic process	46023	44/17799	0.062368385	0.186560284	0.134192485	445168	1
BP	GO:0033108	mitochondrial respiratory chain complex assembly	46023	45/17799	0.063741431	0.186560284	0.134192485	556387	1
BP	GO:0035637	multicellular organismal signaling	46023	45/17799	0.063741431	0.186560284	0.134192485	563904	1
BP	GO:0060401	cytosolic calcium ion transport	46023	47/17799	0.066481724	0.189947782	0.136629106	322126	1
BP	GO:2000241	regulation of reproductive process	46023	47/17799	0.066481724	0.189947782	0.136629106	567051	1
BP	GO:0046839	phospholipid dephosphorylation	46023	48/17799	0.067848977	0.191573581	0.137798541	494099	1
BP	GO:0046916	cellular transition metal ion homeostasis	46023	49/17799	0.069214304	0.193156198	0.138936914	556499	1
BP	GO:0055088	lipid homeostasis	46023	51/17799	0.071939193	0.197659574	0.142176185	494099	1
BP	GO:0055113	epiboly involved in gastrulation with mouth forming second	46023	52/17799	0.073298759	0.197659574	0.142176185	100329657	1
BP	GO:1903305	regulation of regulated secretory pathway	46023	52/17799	0.073298759	0.197659574	0.142176185	563904	1
BP	GO:0048840	otolith development	46023	53/17799	0.07465641	0.199083759	0.143200599	393385	1
BP	GO:0048477	oogenesis	46023	54/17799	0.076012148	0.200471599	0.14419887	567051	1
BP	GO:0035315	hair cell differentiation	46023	58/17799	0.081416027	0.208098701	0.14968503	393385	1
BP	GO:0048469	cell maturation	46023	58/17799	0.081416027	0.208098701	0.14968503	567051	1
BP	GO:0120032	regulation of plasma membrane bounded cell projection assembly	46023	59/17799	0.082762241	0.208098701	0.14968503	798252	1
BP	GO:0006672	ceramide metabolic process	46023	60/17799	0.084106558	0.208098701	0.14968503	445168	1
BP	GO:0030148	sphingolipid biosynthetic process	46023	60/17799	0.084106558	0.208098701	0.14968503	445168	1
BP	GO:0060491	regulation of cell projection assembly	46023	60/17799	0.084106558	0.208098701	0.14968503	798252	1
BP	GO:0001702	gastrulation with mouth forming second	46023	62/17799	0.086789511	0.20971737	0.150849336	100329657	1
BP	GO:0003158	endothelium development	46023	62/17799	0.086789511	0.20971737	0.150849336	793623	1
BP	GO:0042490	mechanoreceptor differentiation	46023	63/17799	0.088128152	0.20971737	0.150849336	393385	1
BP	GO:0007292	female gamete generation	46023	64/17799	0.089464906	0.20971737	0.150849336	567051	1
BP	GO:0035023	regulation of Rho protein signal transduction	46023	64/17799	0.089464906	0.20971737	0.150849336	798252	1
BP	GO:0098661	inorganic anion transmembrane transport	46023	65/17799	0.090799775	0.20971737	0.150849336	492798	1
BP	GO:0007492	endoderm development	46023	66/17799	0.092132763	0.20971737	0.150849336	563428	1
BP	GO:0048589	developmental growth	46054	352/17799	0.092904767	0.20971737	0.150849336	322126/100150223	2
BP	GO:0001894	tissue homeostasis	46023	67/17799	0.093463872	0.20971737	0.150849336	563428	1
BP	GO:0007218	neuropeptide signaling pathway	46023	69/17799	0.096120461	0.20971737	0.150849336	100329657	1
BP	GO:0046165	alcohol biosynthetic process	46023	69/17799	0.096120461	0.20971737	0.150849336	445168	1
BP	GO:0048884	neuromast development	46023	69/17799	0.096120461	0.20971737	0.150849336	393385	1
BP	GO:0055076	transition metal ion homeostasis	46023	69/17799	0.096120461	0.20971737	0.150849336	556499	1
BP	GO:0008016	regulation of heart contraction	46023	70/17799	0.097445947	0.21069394	0.151551781	322126	1
BP	GO:0046434	organophosphate catabolic process	46023	71/17799	0.098769564	0.211649066	0.152238802	569736	1
BP	GO:1990542	mitochondrial transmembrane transport	46023	72/17799	0.100091315	0.212583323	0.152910811	322126	1
BP	GO:0019751	polyol metabolic process	46023	74/17799	0.102729226	0.216122464	0.155456509	445168	1
BP	GO:0031101	fin regeneration	46023	76/17799	0.105359701	0.216122464	0.155456509	322126	1
BP	GO:0071695	anatomical structure maturation	46023	76/17799	0.105359701	0.216122464	0.155456509	567051	1
BP	GO:0090504	epiboly	46023	76/17799	0.105359701	0.216122464	0.155456509	100329657	1
BP	GO:0009913	epidermal cell differentiation	46023	79/17799	0.109291516	0.222287828	0.159891245	393385	1
BP	GO:0000041	transition metal ion transport	46023	83/17799	0.114508096	0.229701112	0.165223607	556499	1
BP	GO:0007281	germ cell development	46023	84/17799	0.115807644	0.229701112	0.165223607	567051	1
BP	GO:0048871	multicellular organismal homeostasis	46023	84/17799	0.115807644	0.229701112	0.165223607	563428	1
BP	GO:0021700	developmental maturation	46023	86/17799	0.11840124	0.232920473	0.167539288	567051	1
BP	GO:0017157	regulation of exocytosis	46023	87/17799	0.119695294	0.233551793	0.167993395	563904	1
BP	GO:0031346	positive regulation of cell projection organization	46023	89/17799	0.122277924	0.234773613	0.168872248	798252	1
BP	GO:1903522	regulation of blood circulation	46023	89/17799	0.122277924	0.234773613	0.168872248	322126	1
BP	GO:0042472	inner ear morphogenesis	46023	91/17799	0.124853267	0.237604917	0.1709088	393385	1
BP	GO:0042471	ear morphogenesis	46023	92/17799	0.126138212	0.237604917	0.1709088	393385	1
BP	GO:0045055	regulated exocytosis	46023	94/17799	0.128702663	0.237604917	0.1709088	563904	1
BP	GO:0046467	membrane lipid biosynthetic process	46023	94/17799	0.128702663	0.237604917	0.1709088	445168	1
BP	GO:0051050	positive regulation of transport	46023	94/17799	0.128702663	0.237604917	0.1709088	563904	1
BP	GO:0048562	embryonic organ morphogenesis	46054	434/17799	0.131556348	0.239659475	0.17238664	393385/563428	2
BP	GO:0006665	sphingolipid metabolic process	46023	97/17799	0.132535776	0.239659475	0.17238664	445168	1
BP	GO:0002011	morphogenesis of an epithelial sheet	46023	98/17799	0.133809874	0.239659475	0.17238664	100329657	1
BP	GO:0006575	cellular modified amino acid metabolic process	46023	98/17799	0.133809874	0.239659475	0.17238664	436833	1
BP	GO:0008544	epidermis development	46023	99/17799	0.135082172	0.240146083	0.172736656	393385	1
BP	GO:0001558	regulation of cell growth	46023	102/17799	0.138888292	0.243307958	0.175010987	393385	1
BP	GO:0048882	lateral line development	46023	102/17799	0.138888292	0.243307958	0.175010987	393385	1
BP	GO:0007266	Rho protein signal transduction	46023	104/17799	0.141416754	0.244172812	0.175633075	798252	1
BP	GO:1901617	organic hydroxy compound biosynthetic process	46023	104/17799	0.141416754	0.244172812	0.175633075	445168	1
BP	GO:0001505	regulation of neurotransmitter levels	46023	107/17799	0.145196065	0.245241259	0.176401608	393385	1
BP	GO:0022412	cellular process involved in reproduction in multicellular organism	46023	108/17799	0.146452277	0.245241259	0.176401608	567051	1
BP	GO:0001568	blood vessel development	46054	466/17799	0.147542172	0.245241259	0.176401608	793623/494099	2
BP	GO:0015698	inorganic anion transport	46023	110/17799	0.148959378	0.245241259	0.176401608	492798	1
BP	GO:0044242	cellular lipid catabolic process	46023	110/17799	0.148959378	0.245241259	0.176401608	569736	1
BP	GO:0048703	embryonic viscerocranium morphogenesis	46023	110/17799	0.148959378	0.245241259	0.176401608	563428	1
BP	GO:0006839	mitochondrial transport	46023	111/17799	0.150210271	0.245241259	0.176401608	322126	1
BP	GO:0046578	regulation of Ras protein signal transduction	46023	111/17799	0.150210271	0.245241259	0.176401608	798252	1
BP	GO:0002009	morphogenesis of an epithelium	46054	482/17799	0.155687676	0.252466501	0.181598711	793623/100329657	2
BP	GO:0048925	lateral line system development	46023	117/17799	0.157678589	0.253978935	0.182686602	393385	1
BP	GO:0010720	positive regulation of cell development	46023	120/17799	0.161389041	0.258076104	0.185633689	567051	1
BP	GO:0048878	chemical homeostasis	46054	495/17799	0.162372882	0.258076104	0.185633689	494099/556499	2
BP	GO:0043484	regulation of RNA splicing	46023	122/17799	0.163853939	0.258716746	0.186094501	572992	1
BP	GO:0002244	hematopoietic progenitor cell differentiation	46023	125/17799	0.167538229	0.262805065	0.189035222	494099	1
BP	GO:1902532	negative regulation of intracellular signal transduction	46023	128/17799	0.171206906	0.266815958	0.19192025	567051	1
BP	GO:0051056	regulation of small GTPase mediated signal transduction	46023	130/17799	0.173644049	0.268868205	0.193396428	798252	1
BP	GO:0006643	membrane lipid metabolic process	46023	134/17799	0.178497679	0.274611813	0.197527795	445168	1
BP	GO:0044089	positive regulation of cellular component biogenesis	46023	135/17799	0.179706796	0.274711026	0.197599159	798252	1
BP	GO:0031503	protein-containing complex localization	46023	138/17799	0.18332389	0.276715306	0.199040834	563246	1
BP	GO:0060249	anatomical structure homeostasis	46023	138/17799	0.18332389	0.276715306	0.199040834	563428	1
BP	GO:0040008	regulation of growth	46023	139/17799	0.184526177	0.276789265	0.199094033	393385	1
CC	GO:0005777	peroxisome	45323	78/17936	0.004843123	0.133185871	0.114705535	436833/494099	2
CC	GO:0042579	microbody	45323	78/17936	0.004843123	0.133185871	0.114705535	436833/494099	2
CC	GO:0002178	palmitoyltransferase complex	45292	11/17936	0.014624969	0.19746828	0.170068375	445168	1
CC	GO:0001518	voltage-gated sodium channel complex	45292	17/17936	0.022515599	0.19746828	0.170068375	563904	1
CC	GO:0032587	ruffle membrane	45292	17/17936	0.022515599	0.19746828	0.170068375	798252	1
CC	GO:0000145	exocyst	45292	19/17936	0.025132327	0.19746828	0.170068375	563246	1
CC	GO:0034706	sodium channel complex	45292	19/17936	0.025132327	0.19746828	0.170068375	563904	1
CC	GO:0030687	preribosome large subunit precursor	45292	22/17936	0.029044834	0.199548	0.171859521	558075	1
CC	GO:0001726	ruffle	45292	30/17936	0.039404758	0.199548	0.171859521	798252	1
CC	GO:0005891	voltage-gated calcium channel complex	45292	38/17936	0.049658701	0.199548	0.171859521	563904	1
CC	GO:0005747	mitochondrial respiratory chain complex I	45292	41/17936	0.053476819	0.199548	0.171859521	556387	1
CC	GO:0030964	NADH dehydrogenase complex	45292	41/17936	0.053476819	0.199548	0.171859521	556387	1
CC	GO:0045271	respiratory chain complex I	45292	41/17936	0.053476819	0.199548	0.171859521	556387	1
CC	GO:0031256	leading edge membrane	45292	44/17936	0.057280234	0.199548	0.171859521	798252	1
CC	GO:0034704	calcium channel complex	45292	47/17936	0.061069	0.199548	0.171859521	563904	1
CC	GO:0099023	vesicle tethering complex	45292	50/17936	0.064843171	0.199548	0.171859521	563246	1
CC	GO:0031253	cell projection membrane	45292	68/17936	0.087184702	0.199548	0.171859521	798252	1
CC	GO:0005746	mitochondrial respirasome	45292	72/17936	0.092079553	0.199548	0.171859521	556387	1
CC	GO:0030684	preribosome	45292	72/17936	0.092079553	0.199548	0.171859521	558075	1
CC	GO:0098803	respiratory chain complex	45292	72/17936	0.092079553	0.199548	0.171859521	556387	1
CC	GO:0031966	mitochondrial membrane	45323	383/17936	0.09226459	0.199548	0.171859521	322126/556387	2
CC	GO:0016324	apical plasma membrane	45292	76/17936	0.096949245	0.199548	0.171859521	393385	1
CC	GO:0045177	apical part of cell	45292	78/17936	0.099374694	0.199548	0.171859521	393385	1
CC	GO:0005740	mitochondrial envelope	45323	407/17936	0.102232862	0.199548	0.171859521	322126/556387	2
CC	GO:0070469	respirasome	45292	82/17936	0.104206877	0.199548	0.171859521	556387	1
CC	GO:0005741	mitochondrial outer membrane	45292	83/17936	0.105411035	0.199548	0.171859521	322126	1
CC	GO:0098590	plasma membrane region	45323	415/17936	0.105621971	0.199548	0.171859521	393385/798252	2
CC	GO:1990204	oxidoreductase complex	45292	85/17936	0.107814699	0.199548	0.171859521	556387	1
CC	GO:0019867	outer membrane	45292	90/17936	0.11379681	0.199548	0.171859521	322126	1
CC	GO:0031968	organelle outer membrane	45292	90/17936	0.11379681	0.199548	0.171859521	322126	1
CC	GO:0005802	trans-Golgi network	45292	97/17936	0.122107224	0.199548	0.171859521	556499	1
CC	GO:0031252	cell leading edge	45292	99/17936	0.124467877	0.199548	0.171859521	798252	1
CC	GO:0048471	perinuclear region of cytoplasm	45292	100/17936	0.125645921	0.199548	0.171859521	556499	1
CC	GO:0005789	endoplasmic reticulum membrane	45323	468/17936	0.128824512	0.199548	0.171859521	445168/492798	2
CC	GO:0030176	integral component of endoplasmic reticulum membrane	45292	105/17936	0.131513391	0.199548	0.171859521	492798	1
CC	GO:0042175	nuclear outer membrane-endoplasmic reticulum membrane network	45323	476/17936	0.132429628	0.199548	0.171859521	445168/492798	2
CC	GO:1990904	ribonucleoprotein complex	45323	480/17936	0.134241382	0.199548	0.171859521	558075/572992	2
CC	GO:0031227	intrinsic component of endoplasmic reticulum membrane	45292	112/17936	0.139664492	0.202145975	0.174097012	492798	1
CC	GO:0098800	inner mitochondrial membrane protein complex	45292	122/17936	0.151181851	0.213205174	0.183621681	556387	1
MF	GO:0016667	oxidoreductase activity acting on a sulfur group of donors	45323	48/17721	0.001908869	0.098305914	0.06426647	436833/393542	2
MF	GO:0015605	organophosphate ester transmembrane transporter activity	45323	50/17721	0.002069598	0.098305914	0.06426647	393385/492798	2
MF	GO:0031406	carboxylic acid binding	45323	105/17721	0.008815679	0.117787261	0.077002198	415166/394052	2
MF	GO:0008509	anion transmembrane transporter activity	45352	326/17721	0.009376585	0.117787261	0.077002198	322126/393385/492798	3
MF	GO:0019842	vitamin binding	45323	111/17721	0.009808563	0.117787261	0.077002198	445168/394052	2
MF	GO:0043177	organic acid binding	45323	118/17721	0.011027016	0.117787261	0.077002198	415166/394052	2
MF	GO:0015103	inorganic anion transmembrane transporter activity	45323	128/17721	0.012877601	0.117787261	0.077002198	322126/492798	2
MF	GO:0016801	hydrolase activity acting on ether bonds	45292	10/17721	0.013464411	0.117787261	0.077002198	494099	1
MF	GO:0016408	C-acyltransferase activity	45292	13/17721	0.017469738	0.117787261	0.077002198	445168	1
MF	GO:0072509	divalent inorganic cation transmembrane transporter activity	45323	153/17721	0.01804864	0.117787261	0.077002198	563904/556499	2
MF	GO:0030676	Rac guanyl-nucleotide exchange factor activity	45292	15/17721	0.020131294	0.117787261	0.077002198	798252	1
MF	GO:0004602	glutathione peroxidase activity	45292	16/17721	0.021459479	0.117787261	0.077002198	436833	1
MF	GO:0004953	icosanoid receptor activity	45292	16/17721	0.021459479	0.117787261	0.077002198	100329657	1
MF	GO:0005248	voltage-gated sodium channel activity	45292	16/17721	0.021459479	0.117787261	0.077002198	563904	1
MF	GO:0008308	voltage-gated anion channel activity	45292	17/17721	0.022785939	0.117787261	0.077002198	322126	1
MF	GO:0042577	lipid phosphatase activity	45292	17/17721	0.022785939	0.117787261	0.077002198	494099	1
MF	GO:0015301	anion:anion antiporter activity	45292	18/17721	0.024110676	0.117787261	0.077002198	492798	1
MF	GO:0140323	solute:anion antiporter activity	45292	18/17721	0.024110676	0.117787261	0.077002198	492798	1
MF	GO:0015101	organic cation transmembrane transporter activity	45292	20/17721	0.026754988	0.117787261	0.077002198	393385	1
MF	GO:0090482	vitamin transmembrane transporter activity	45292	21/17721	0.028074567	0.117787261	0.077002198	393385	1
MF	GO:0005244	voltage-gated ion channel activity	45323	196/17721	0.028635639	0.117787261	0.077002198	322126/563904	2
MF	GO:0015035	protein disulfide oxidoreductase activity	45292	22/17721	0.029392432	0.117787261	0.077002198	436833	1
MF	GO:0022832	voltage-gated channel activity	45323	201/17721	0.029996244	0.117787261	0.077002198	322126/563904	2
MF	GO:0008514	organic anion transmembrane transporter activity	45323	205/17721	0.031103195	0.117787261	0.077002198	393385/492798	2
MF	GO:0005272	sodium channel activity	45292	24/17721	0.032023027	0.117787261	0.077002198	563904	1
MF	GO:0004364	glutathione transferase activity	45292	26/17721	0.034646788	0.117787261	0.077002198	436833	1
MF	GO:0022853	active ion transmembrane transporter activity	45323	221/17721	0.035691141	0.117787261	0.077002198	556499/492798	2
MF	GO:0033293	monocarboxylic acid binding	45292	27/17721	0.035956111	0.117787261	0.077002198	415166	1
MF	GO:1901682	sulfur compound transmembrane transporter activity	45292	27/17721	0.035956111	0.117787261	0.077002198	393385	1
MF	GO:0004114	3'5'-cyclic-nucleotide phosphodiesterase activity	45292	28/17721	0.037263733	0.11800182	0.077142464	567051	1
MF	GO:0004112	cyclic-nucleotide phosphodiesterase activity	45292	30/17721	0.039873878	0.122194142	0.079883151	567051	1
MF	GO:0015036	disulfide oxidoreductase activity	45292	32/17721	0.042477241	0.126022924	0.082386178	436833	1
MF	GO:0046915	transition metal ion transmembrane transporter activity	45292	33/17721	0.043776384	0.126022924	0.082386178	556499	1
MF	GO:0048365	Rac GTPase binding	45292	35/17721	0.046369605	0.12918967	0.084456405	798252	1
MF	GO:0015662	ion transmembrane transporter activity phosphorylative mechanism	45292	37/17721	0.048956086	0.12918967	0.084456405	556499	1
MF	GO:0072341	modified amino acid binding	45292	37/17721	0.048956086	0.12918967	0.084456405	394052	1
MF	GO:0005507	copper ion binding	45292	42/17721	0.055392907	0.142225032	0.092978138	556499	1
MF	GO:0004601	peroxidase activity	45292	45/17721	0.059234938	0.147946655	0.096718589	436833	1
MF	GO:0005245	voltage-gated calcium channel activity	45292	49/17721	0.064334356	0.147946655	0.096718589	563904	1
MF	GO:0016409	palmitoyltransferase activity	45292	49/17721	0.064334356	0.147946655	0.096718589	445168	1
MF	GO:0016684	oxidoreductase activity acting on peroxide as acceptor	45292	50/17721	0.065605065	0.147946655	0.096718589	436833	1
MF	GO:0030170	pyridoxal phosphate binding	45292	52/17721	0.068141524	0.147946655	0.096718589	445168	1
MF	GO:0070279	vitamin B6 binding	45292	52/17721	0.068141524	0.147946655	0.096718589	445168	1
MF	GO:0022804	active transmembrane transporter activity	45323	325/17721	0.071029685	0.147946655	0.096718589	556499/492798	2
MF	GO:0005089	Rho guanyl-nucleotide exchange factor activity	45292	56/17721	0.073194661	0.147946655	0.096718589	798252	1
MF	GO:0019829	ATPase-coupled cation transmembrane transporter activity	45292	56/17721	0.073194661	0.147946655	0.096718589	556499	1
MF	GO:0042625	ATPase-coupled ion transmembrane transporter activity	45292	56/17721	0.073194661	0.147946655	0.096718589	556499	1
MF	GO:0016765	transferase activity transferring alkyl or aryl (other than methyl) groups	45292	58/17721	0.075711372	0.149845423	0.097959889	436833	1
MF	GO:0005496	steroid binding	45292	61/17721	0.079474161	0.152662447	0.099801489	415166	1
MF	GO:0022836	gated channel activity	45323	349/17721	0.080348656	0.152662447	0.099801489	322126/563904	2
MF	GO:0015297	antiporter activity	45292	66/17721	0.085712877	0.158088962	0.103349017	492798	1
MF	GO:0016209	antioxidant activity	45292	67/17721	0.086955748	0.158088962	0.103349017	436833	1
MF	GO:0005253	anion channel activity	45292	68/17721	0.088197	0.158088962	0.103349017	322126	1
MF	GO:1901505	carbohydrate derivative transmembrane transporter activity	45292	71/17721	0.091911061	0.161695384	0.105706678	492798	1
MF	GO:0042578	phosphoric ester hydrolase activity	45323	389/17721	0.096677737	0.166988819	0.109167206	494099/567051	2
MF	GO:0004620	phospholipase activity	45292	78/17721	0.100520904	0.170526534	0.11147995	569736	1
MF	GO:0005088	Ras guanyl-nucleotide exchange factor activity	45292	85/17721	0.109052486	0.181754143	0.118819883	798252	1
MF	GO:0046873	metal ion transmembrane transporter activity	45323	429/17721	0.113883389	0.186533137	0.1219441	563904/556499	2
MF	GO:0008081	phosphoric diester hydrolase activity	45292	91/17721	0.116303496	0.186614942	0.12199758	567051	1
MF	GO:0005216	ion channel activity	45323	438/17721	0.117862068	0.186614942	0.12199758	322126/563904	2
MF	GO:0016298	lipase activity	45292	97/17721	0.123497934	0.192332847	0.125735601	569736	1
MF	GO:0042626	ATPase-coupled transmembrane transporter activity	45292	102/17721	0.129450387	0.196538019	0.128484688	556499	1
MF	GO:0005262	calcium channel activity	45292	103/17721	0.13063622	0.196538019	0.128484688	563904	1
MF	GO:0015399	primary active transmembrane transporter activity	45292	106/17721	0.134184438	0.196538019	0.128484688	556499	1
MF	GO:0000287	magnesium ion binding	45292	107/17721	0.135364091	0.196538019	0.128484688	494099	1
MF	GO:0004222	metalloendopeptidase activity	45292	108/17721	0.136542202	0.196538019	0.128484688	100151009	1
MF	GO:0015267	channel activity	45323	498/17721	0.14525223	0.20249623	0.132379807	322126/563904	2
MF	GO:0022803	passive transmembrane transporter activity	45323	498/17721	0.14525223	0.20249623	0.132379807	322126/563904	2
MF	GO:0000149	SNARE binding	45292	117/17721	0.147076209	0.20249623	0.132379807	563246	1
MF	GO:0017048	Rho GTPase binding	45292	122/17721	0.152875103	0.207473354	0.13563355	798252	1
MF	GO:0015085	calcium ion transmembrane transporter activity	45292	129/17721	0.160930114	0.215329025	0.140769114	563904	1
MF	GO:0015081	sodium ion transmembrane transporter activity	45292	142/17721	0.175695091	0.231819911	0.151549859	563904	1
MF	GO:0008528	G protein-coupled peptide receptor activity	45292	162/17721	0.1979253	0.25301713	0.165407321	100329657	1
MF	GO:0022843	voltage-gated cation channel activity	45292	163/17721	0.199021592	0.25301713	0.165407321	563904	1
MF	GO:0042802	identical protein binding	45292	170/17721	0.206655527	0.25301713	0.165407321	322126	1
MF	GO:0001653	peptide receptor activity	45292	171/17721	0.207740381	0.25301713	0.165407321	100329657	1
MF	GO:0008237	metallopeptidase activity	45292	171/17721	0.207740381	0.25301713	0.165407321	100151009	1
MF	GO:0033218	amide binding	45292	171/17721	0.207740381	0.25301713	0.165407321	394052	1
MF	GO:0005085	guanyl-nucleotide exchange factor activity	45292	205/17721	0.243791023	0.29316642	0.191654501	798252	1
MF	GO:0016747	transferase activity transferring acyl groups other than amino-acyl groups	45292	214/17721	0.253067437	0.300282281	0.196306422	445168	1
MF	GO:0015291	secondary active transmembrane transporter activity	45292	217/17721	0.256135268	0.300282281	0.196306422	492798	1
MF	GO:0003729	mRNA binding	45292	220/17721	0.259191022	0.300282281	0.196306422	572992	1
