# Supplementary material for: Evidence for gene flow and trait reversal during radiation of Mexican Goodeid fish
Source: Heredity (Edinb). 2024 Jun 10;133(2):78–87. doi: 10.1038/s41437-024-00694-1 (PMC11286751; doi:10.1038/s41437-024-00694-1)
Supplement: Supplementary file 6 — Supplementary Table 6 [file 41437_2024_694_MOESM6_ESM.csv]

Supplementary Table 6: Site-based estimates of depth, variation in depth across species and quality averaged across scaffolds.
Scaffold (based on G. multiradiatus reference	Mean site-depth by scaffold	Mean variation in site-depth by scaffold	Mean site quality by scaffold
fGirMul_m9_00000_0	74.86222135	1148.728156	13870.65493
fGirMul_m9_00000_2	32.17252348	2043.458045	4001.423261
fGirMul_m9_00001_0	78.3292744	8186.504449	10767.82995
fGirMul_m9_00002_0	75.86727727	16600.85774	14689.57201
fGirMul_m9_00003_0	78.23838208	18121.27786	13755.87708
fGirMul_m9_00004_0	74.70557286	5277.446192	13997.57034
fGirMul_m9_00005_0	75.13170522	8650.976622	14228.10674
fGirMul_m9_00005_1	47.61175145	9078.479645	4144.706627
fGirMul_m9_00006_0	77.50309993	12144.56446	13880.53344
fGirMul_m9_00006_1	36.13804629	1725.986138	3682.41197
fGirMul_m9_00007_0	74.32106231	5592.058279	13785.83632
fGirMul_m9_00008_0	75.3745232	7815.316019	14239.47366
fGirMul_m9_00009_0	82.54506007	5179.289152	11830.51693
fGirMul_m9_00010_0	77.01672469	10746.18894	13902.19738
fGirMul_m9_00010_1	42.9030852	992.5082969	5444.607467
fGirMul_m9_00011_0	75.55580103	5401.659832	13181.75147
fGirMul_m9_00012_0	76.2362644	11223.24233	13131.45181
fGirMul_m9_00013_0	75.79238636	20940.56211	12873.92722
fGirMul_m9_00014_0	75.24056832	5446.586435	14240.13676
fGirMul_m9_00015_0	75.10076864	18340.18996	13767.92075
fGirMul_m9_00016_0	75.46103783	6550.510706	14114.56042
fGirMul_m9_00016_4	51.10826977	6744.419214	4216.118409
fGirMul_m9_00016_5	193.9876732	132214.1156	18720.96232
fGirMul_m9_00016_6	39.22226475	527.0797644	6238.150928
fGirMul_m9_00016_8	28.26691143	360.2365153	4086.119903
fGirMul_m9_00017_0	73.74360121	5272.14321	13979.1671
fGirMul_m9_00018_0	76.80792491	15382.61336	14335.55668
fGirMul_m9_00019_0	74.69057294	3619.859521	14246.28074
fGirMul_m9_00019_1	37.73225818	19766.68534	3567.112115
fGirMul_m9_00020_0	74.92875376	6181.412486	14103.64352
fGirMul_m9_00021_0	74.34362688	4758.017081	14026.75235
fGirMul_m9_00022_0	76.74893643	39990.65485	13725.41449
fGirMul_m9_00023_0	59.14389431	24911.14129	9545.098767
fGirMul_m9_00023_1	71.91674826	7597.310699	12929.98373
fGirMul_m9_00023_10	41.93482243	8565.225771	5070.26861
fGirMul_m9_00023_11	44.27746045	20841.68184	5988.449963
fGirMul_m9_00023_12	34.61639772	10372.6671	4296.35448
fGirMul_m9_00023_13	35.13233396	3246.19887	4365.517662
fGirMul_m9_00023_14	34.81929465	3164.966412	4747.507055
fGirMul_m9_00023_15	34.51885906	4941.645163	4955.234817
fGirMul_m9_00023_16	51.69396902	105401.4303	6434.730588
fGirMul_m9_00023_17	33.79238412	2690.581535	4234.294164
fGirMul_m9_00023_18	58.67589939	19988.41996	7906.430439
fGirMul_m9_00023_19	33.36704707	730.9401716	4288.842092
fGirMul_m9_00023_2	33.61577512	3700.840081	3875.750495
fGirMul_m9_00023_20	45.45820364	875.1203013	7277.709624
fGirMul_m9_00023_21	74.88267939	101434.8379	8101.033142
fGirMul_m9_00023_22	66.52010461	5517.476391	10538.81965
fGirMul_m9_00023_24	34.66263698	17810.43899	4325.035419
fGirMul_m9_00023_25	36.06511179	23954.13965	4836.399279
fGirMul_m9_00023_28	29.69940155	2268.343727	3966.965589
fGirMul_m9_00023_29	43.13541568	1035.945409	6187.229703
fGirMul_m9_00023_30	43.27067076	4742.785528	6227.170066
fGirMul_m9_00023_31	32.14852262	1627.884308	4510.054445
fGirMul_m9_00023_32	43.88248918	997.1343472	6873.579006
fGirMul_m9_00023_34	32.46067417	2643.415145	4685.482853
fGirMul_m9_00023_35	30.71460783	455.8440606	4667.33323
fGirMul_m9_00023_36	35.70892756	4435.142766	4746.655785
fGirMul_m9_00023_38	34.16693611	4491.640681	4958.992337
fGirMul_m9_00023_39	33.59897789	892.5566722	4411.987166
fGirMul_m9_00023_4	59.19272443	3317.375769	9698.423318
fGirMul_m9_00023_42	66.03979816	16823.3124	3976.404054
fGirMul_m9_00023_43	34.35722524	2773.147305	4583.038393
fGirMul_m9_00023_44	52.54021506	1484.677486	7470.450609
fGirMul_m9_00023_45	46.10022472	1520.421435	6972.757651
fGirMul_m9_00023_46	49.72333005	1008.508851	8448.241176
fGirMul_m9_00023_47	26.79499007	348.7447272	3795.338009
fGirMul_m9_00023_48	29.02807344	647.2693321	4266.411755
fGirMul_m9_00023_49	42.68833276	13360.02213	4348.870186
fGirMul_m9_00023_5	35.5233343	2461.596901	4624.001899
fGirMul_m9_00023_50	32.54062675	564.2103378	4790.420965
fGirMul_m9_00023_51	35.47231498	2568.803945	4277.842206
fGirMul_m9_00023_52	31.82855018	830.3247525	4172.387549
fGirMul_m9_00023_54	64.96231094	250865.5118	5703.817083
fGirMul_m9_00023_55	54.34694243	15367.03781	4498.396176
fGirMul_m9_00023_56	31.71597781	503.8576966	4801.77614
fGirMul_m9_00023_57	45.1720922	15263.3919	5296.798147
fGirMul_m9_00023_59	47.70602746	13779.93525	4857.355249
fGirMul_m9_00023_60	30.37842332	1170.702676	4324.011857
fGirMul_m9_00023_61	27.47710101	347.309314	3765.479953
fGirMul_m9_00023_62	51.46931694	259650.2711	6791.868265
fGirMul_m9_00023_64	32.55372785	518.1041714	4892.171581
fGirMul_m9_00023_65	26.26996437	495.0228581	3395.265042
fGirMul_m9_00023_67	30.14954877	491.0291774	4373.506844
fGirMul_m9_00023_68	23.50251005	264.4696948	3208.645
fGirMul_m9_00023_69	167.4140182	1284320.275	10788.53052
fGirMul_m9_00023_7	59.76213701	8678.913392	9947.108269
fGirMul_m9_00023_71	61.92104641	22926.16861	5680.27663
fGirMul_m9_00023_8	50.69502671	17831.86652	4780.684743
fGirMul_m9_00024_0	77.2171493	18144.74225	14004.53363
fGirMul_m9_00024_1	87.16126728	208632.3135	14217.38848
fGirMul_m9_00024_3	28.67060499	420.8030846	3719.422657
fGirMul_m9_00025_0	75.06020747	3140.227784	13991.70805
fGirMul_m9_00026_0	74.99277062	7807.703694	13938.55117
