# Supplementary material for: Evidence for gene flow and trait reversal during radiation of Mexican Goodeid fish
Source: Heredity (Edinb). 2024 Jun 10;133(2):78–87. doi: 10.1038/s41437-024-00694-1 (PMC11286751; doi:10.1038/s41437-024-00694-1)
Supplement: Supplementary file 7 — Supplementary Table 7 [file 41437_2024_694_MOESM7_ESM.xlsx]

## Sheet: SupplementaryTable7
Genera	Species	Population	State	Coordinates
Xenoophorus	captivus	El venado	San Luis Potosí	N 22º 56.035’ W101º5.824’
Ameca	splendens	Teuchitlan	Jalisco	20°41'21.6"N 103°50'29.9"W
Goodea	atrpinis	Nuevo San Juan Parangaricutiro	Michoacán	19°25'11.7"N 102°06'56.1"W
Xenotenia	resolanae	Río Purificación	Jalisco	19°35'46.1"N 104°26'18.9"W
Ilyodon	furcidens	Río Purificación	Jalisco	19°35'46.1"N 104°26'18.9"W
Characodon	lateralis	Los Berros	Durango	23°49'46.1"N 105°09'59.7"W
Ataeniobius	toweri	Laguna de San Bartolo (Río Verde)	San Luis Potosí	22°18'12.1"N 100°02'19.1"W
Girardinichthys	multiradiatus	Salazar	Estado de México	22°18'12.1"N 100°02'19.1"W
Crenicthys	baileyi	Río blanco (Gran cuenca)	Nevada, EUA	38°21'02.2"N 115°08'17.8"W
